# Supplementary material for: Association Between C-Reactive Protein–Triglyceride–Glucose Index and Adverse Prognosis Outcomes in Patients with Acute Myocardial Infarction
Source: J Cardiovasc Dev Dis. 2026 Jul 1;13(7):298. doi: 10.3390/jcdd13070298 (PMC13411109; doi:10.3390/jcdd13070298)
Supplement: Supplementary file 1 [file jcdd-13-00298-s001.zip]

Archive with 1 entries (1 files):
- jcdd-4373961-supplementary.pdf
